# Supplementary material for: Natural genetic variation for fruit set rate within Malbec grapevine (Vitis vinifera L.) clones
Source: BMC Plant Biol. 2025 May 8;25:606. doi: 10.1186/s12870-025-06660-1 (PMC12060385; doi:10.1186/s12870-025-06660-1)
Supplement: Supplementary file 2 — Additional file 2: Supplementary Table 1. Phenotypic variation for 25 Malbec clones, during two seasons (2021/22 and 2022/23). The mean and standard deviation (±) observed for four evaluated traits are shown (FN: flowers number; BN: berries number; FS: fruit set %, BuW: whole bunch weight). Rows color code follows the HCPC results for clones clustering. Grey color indicates clones that switched clusters between seasons. Genotype and lineage information is provided for each clone. [file 12870_2025_6660_MOESM2_ESM.xlsx]

## Sheet: Supp_File 1
Supplementary Table 1. Phenotypic variation for 25 Malbec clones, during two seasons (2021/22 and 2022/23). The mean and standard deviation (±) observed for four evaluated traits are shown (FN: flowers number; BN: berries number; FS: fruit set %, BuW: whole bunch weight). Rows color code follows the HCPC results for clones clustering. Grey color indicates clones that switched clusters between sea…
Rows colour code follows the HCPC results for clones clustering. Grey colour indicates those clones that switched clusters between seasons.
	2021/2022				2022/2023
Clone	FN	BN	FS (%)	BuW (g)	FN	BN	FS (%)	BuW (g)	HCPC*	Genotype**	Lineage**
501	257.9 ± 97.0	65.0 ± 3.5	22.8 ± 3.1	92.6 ± 5.8	273.4 ± 19.4	50.7 ± 12.5	18.6 ± 4.3	67.3 ± 19.4	Y - Y	Unique	Ar
506	160.2 ± 36.5	50.4 ± 16.1	31.7 ± 6.3	78.2 ± 28.5	234.1 ± 35.6	57.3 ± 10.6	23.6 ± 6.0	73.8 ± 12.9	Y - Y	Genot-A	Ar
507	157.1 ± 4.8	48.3 ± 7.4	30.1 ± 2.4	59.5 ± 15.9	239.0 ± 23.8	41.3 ± 27.3	17.6 ± 7.8	57.6 ± 46.1	Y - Y	Genot-A	Ar
510	238.9 ± 43.2	58.1 ± 20.3	26.1 ± 11.0	61.0 ± 21.7	258.7 ± 90.1	23.1 ± 13.2	9.8 ± 6.9	23.8 ± 16.0	Y - Y	Genot-A	Ar
513	137.9 ± 72.5	42.8 ± 18.9	31.9 ± 7.7	50.5 ± 20.8	201.7 ± 37.2	49.8 ± 3.8	26.3 ± 4.3	52.8 ± 5.5	Y - Y	Genot-C	Ar
515	190.2 ± 31.3	41.0 ± 6.9	21.1 ± 2.7	50.7 ± 11.4	232.5 ± 58.4	49.7 ± 9.2	22.2 ± 0.0	63.7 ± 14.9	Y - Y	Genot-C	Ar
712	138.5 ± 13.1	34.7 ± 10.6	25.3 ± 7.5	40.7 ± 17.3	180.7 ± 22.0	57.7 ± 25.6	30.2 ± 11.3	67.5 ± 30.2	Y - Y	Genot-E	Fr
715	232.9 ± 6.9	30.9 ± 10.5	13.1 ± 3.7	40.6 ± 19.8	246.3 ± 49.3	58.6 ± 14.4	24.8 ± 1.4	63.8 ± 20.9	Y - Y	Genot-A	Ar
502	161.3 ± 22.1	70.8 ± 18.5	43.7 ± 7.3	91.2 ± 19.2	241.9 ± 37.1	108.7 ± 18.9	46.0 ± 3.3	128.6 ± 19.0	P - P	Genot-B	Fr
505	156.6 ± 24.8	98.1 ± 27.9	64.6 ± 12.2	156.4 ± 56.5	211.3 ± 14.3	88.9 ± 5.1	45.6 ± 6.1	121.8 ± 11.0	P - P	Genot-E	Fr
508	166.3 ± 31.6	101.2 ± 19.6	65.8 ± 6.3	155.7 ± 23.6	217.7 ± 53.9	103.6 ± 31.4	50.1 ± 8.1	140.1 ± 34.5	P - P	Genot-A	Ar
509	112.4 ± 4.4	68.6 ± 4.8	60.7 ± 1.9	121.3 ± 29.5	243.7 ± 39.8	102.4 ± 6.0	44.0 ± 10.4	121.1 ± 22.7	P - P	Genot-B	Fr
512	136.0 ± 35.9	56.8 ± 29.0	44.9 ± 23.8	94.7 ± 38.4	178.0 ± 23.2	65.1 ± 25.8	37.0 ± 11.2	84.0 ± 36.7	P - P	Genot-A	Ar
514	212.3 ± 13.0	93.2 ± 18.2	44.8 ± 11.2	156.3 ± 48.2	246.8 ± 18.8	93.9 ± 30.2	38.3 ± 12.8	127.4 ± 36.2	P - P	Genot-D	Ar
711	127.0 ± 19.5	75.6 ± 13.8	60.5 ± 6.5	116.7 ± 4.5	229.9 ± 16.1	84.8 ± 6.0	42.0 ± 2.6	114.6 ± 10.6	P - P	Genot-D	Ar
713	118.3 ± 22.8	52.4 ± 13.5	52.9 ± 9.7	86.8 ± 20.5	153.9 ± 8.6	66.1 ± 10.4	42.8 ± 3.6	88.9 ± 17.4	P - P	Genot-C	Ar
42	239.1 ± 77.7	112.3 ± 30.3	52.4 ± 5.6	140.7 ± 84.6	501.9 ± 18.4	137.9 ± 22.3	28.3 ± 6.9	193.5 ± 53.6	G-G	Genot-B	Fr
46	360.5 ± 15.8	141 ± 47.1	41.4 ± 9.3	232.9 ± 60.6	401.2 ± 40.1	140.4 ± 30.5	35.3 ± 6.3	181.8 ± 42.4	G-G	Genot-I	Fr
595	359.3 ± 62.9	130.7 ± 54.2	39.1 ± 11.1	146.3 ± 34.6	411.9 ± 61.1	102.5 ± 46.4	26.1 ± 12.4	144.8 ± 65.9	G-G	Genot-I	Fr
598	335.7 ± 120.7	88.6 ± 42.9	29.4 ± 8.5	138.2 ± 78.3	344.5 ± 113.7	104.2 ± 20.8	30.4 ± 2.2	134.3 ± 9.8	G-G	Genot-B	Fr
596	325.1 ± 69.1	102.0 ± 15.4	33.6 ± 14.3	113.1 ± 16.6	358.8 ± 34.3	77.4 ± 20.9	22.7 ± 7.2	85.4 ± 28.8	G-G	Genot-B	Fr
714	230.8 ± 75.4	55.3 ± 13.8	24.4 ± 5.1	79.8 ± 21.0	255.6 ± 37.6	72.0 ± 45.7	34.5 ± 1.6	83.6 ± 54.3	Y - P	Genot-A	Ar
504	204.3 ± 69.4	35.9 ± 3.1	19.2 ± 6.1	48.9 ± 4.2	207.2 ± 21.7	73.8 ± 25.1	35.6 ± 8.0	80.8 ± 31.2	Y - P	Genot-A	Ar
511	141.6 ± 39.2	68.9 ± 33.4	52.6 ± 14.3	117.6 ± 66.4	201.2 ± 33.5	61.5 ± 21.2	29.9 ± 11.8	76.5 ± 23.2	P - Y	Genot-D	Ar
136S	129.1 ± 13.8	51.8 ± 7.7	41.6 ± 6.8	74.9 ± 17.6	233.9 ± 69.8	59.4 ± 7.2	29.5 ± 3.2	73.4 ± 11.4	P - Y	Genot-H	Fr
* Y, G, and P indicate group membership according to HCPC color-code in Figure 2 (Y: yellow; G: green; P: purple) and results are indicated for both seasons hyphen separated.
** Genotype and lineage identity of the analyzed clones was obtained from Calderón et al. 2021.
